# Supplementary material for: Gv1, a Zinc Finger Gene Controlling Endogenous MLV Expression
Source: Mol Biol Evol. 2021 Feb 9;38(6):2468–74. doi: 10.1093/molbev/msab039 (PMC8136514; doi:10.1093/molbev/msab039)
Supplement: msab039_Supplementary_Data [file msab039_supplementary_data.zip]

Archive with 10 entries (10 files):
- Fig S1.pdf
- Fig S2.pdf
- Fig S3.pdf
- Fig S4.pdf
- Fig S5.pdf
- Fig S6.pdf
- Fig S7.pdf
- Fig S8.pdf
- Gv1_Supplementary_Figure_Legends.docx
- Gv1_Supplementary_Information.docx
